# Supplementary material for: Light- and Redox-Responsive Block Copolymers of mPEG-SS-ONBMA as a Smart Drug Delivery Carrier for Cancer Therapy
Source: Pharmaceutics. 2022 Nov 24;14(12):2594. doi: 10.3390/pharmaceutics14122594 (PMC9788424; doi:10.3390/pharmaceutics14122594)
Supplement: Supplementary file 1 [file pharmaceutics-14-02594-s001.zip]

Archive with 1 entries (1 files):
- pharmaceutics-2001400-supplementary.pdf
